# Supplementary material for: Cumulative Risk Meets Inter-Individual Variability: Probabilistic Concentration Addition of Complex Mixture Exposures in a Population-Based Human In Vitro Model
Source: Toxics. 2022 Sep 20;10(10):549. doi: 10.3390/toxics10100549 (PMC9611413; doi:10.3390/toxics10100549)
Supplement: Supplementary file 1 [file toxics-10-00549-s001.zip]

Archive with 3 entries (3 files):
- Supplemental Table S1 - Chemical information.xlsx
- Supplemental Table S2 - LAI for all phenotypes.csv
- toxics-1850534-supplementary.pdf
