# Supplementary material for: Cumulative Risk Meets Inter-Individual Variability: Probabilistic Concentration Addition of Complex Mixture Exposures in a Population-Based Human In Vitro Model
Source: Toxics. 2022 Sep 20;10(10):549. doi: 10.3390/toxics10100549 (PMC9611413; doi:10.3390/toxics10100549)
Supplement: Supplementary file 1 [file toxics-10-00549-s001.zip › Supplemental Table S1 - Chemical information.xlsx]

## Sheet: A-Chemical identification info
A: Chemical identification information. Chemical characteristics including name: CAS-RN, molecular weight, chemical formula, vendor, catalog number, and chemical class.
Chemical Name	CAS Number	Molecular weight	log Kow	Source for log Kowa	pKa	Source for pKaa	Nominal DF (depletion factor)b	Cells EF (enrichment factor)b	Chemical Formula	Vendor	Vendor's Cat#	Chemical Classc
Lead Nitrate	7439-92-1	331.2	NA		-5.6	http://www.t3db.ca/	NA	NA	Pb(NO3)2	Sigma	228621-100G	Heavy Metals
Cadmium Chloride	7440-43-9	183.31	0.21	Mason RP et al; Environ Sci Technol 30: 1835-45 (1996)	NA		NA	NA	NiCl2	Sigma	655198-5G
Zinc Chloride	7440-66-6	136.315	NA		-7	http://www.t3db.ca/	NA	NA	ZnCl2	Sigma	793523-100G
Mercuric Chloride	7487-94-7	271.52	0.22	Hansch, C., Leo, A., D. Hoekman. Exploring QSAR - Hydrophobic, Electronic, and Steric Constants. Washington, DC: American Chemical Society., 1995., p. 3	NA		NA	NA	HgCl2	Sigma	215465-5G
Potassium Chromate	18540-29-9	194.19	NA		-6.2	http://www.t3db.ca/	NA	NA	K2CrO4	Sigma	216615-100G
Cobalt Chloride	7440-48-4	129.839	NA		-7	http://www.t3db.ca/	NA	NA	CoCl2	Sigma	232696-100G
Nickel Chloride	7440-02-0	129.599	NA		NA		NA	NA	NiCl2	Sigma	339350-50G
Pentachlorophenol	87-86-5	266.34	5.12	https://arnotresearch.com/eas-e-suite/#	4.7	Cessna AJ, Grover R; J Agric Food Chem 26: 289-92 (1978)	84.18	2.22	C6Cl5OH	Sigma	P2604-5G	High Production Volume Chemicals
2,4,6-trichlorophenol	88-06-2	197.45	3.69	https://arnotresearch.com/eas-e-suite/#	6.23	Serjeant EP, Dempsey B; Ionisation constants of organic acids in aqueous solution. IUPAC Chem Data Ser No.23. NY,NY: Pergamon pp.989 (1979)	8.48	40.24	C6H2Cl3OH	Sigma	T55301-50G
2,4,5-trichlorophenol	95-95-4	197.446	3.72	https://arnotresearch.com/eas-e-suite/#	7.43	Dai Y et al; Chemosphere 65: 2427-33 (2006)	9.01	40.63	C6H2Cl3OH	Chem Srvc	N-10654-250MG
Benzidine	92-87-5	184.24	1.34	https://arnotresearch.com/eas-e-suite/#	4.3/3.3	Zierath DL et al; Soil Sci 129: 277-81 (1980)	1.02	2.25	C12H12N2	Chem Srvc	N-11158-100MG
2,4-dinitrotoluene	121-14-2	182.134	1.98	https://arnotresearch.com/eas-e-suite/#	NA	https://xundrug.cn/molgpka/silicopka	1.11	6.5	C7H6N2O4	Sigma	101397-5G
Cresol, Para-	106-44-5	108.13	1.94	https://arnotresearch.com/eas-e-suite/#	10.26	Pearce PJ, Simkins RJJ; Can J Chem 46: 241-248 (1968)	1.11	6.02	C7H8O	Sigma	C85751-5G
4,6-dinitro-o-cresol	534-52-1	198.13	2.13	https://arnotresearch.com/eas-e-suite/#	4.31	Schwarzenbach RP et al; Environ Sci Technol 22: 83-92 (1988)	1.17	8.43	C7H6N2O5	Sigma	45464-250MG
1,2,3-trichlorobenzene	87-61-6	181.447	4.08	https://arnotresearch.com/eas-e-suite/#	NA	https://xundrug.cn/molgpka/silicopka	33.65	25.5	C6H3Cl3	Sigma	T54402-5G
Benz(a)anthracene	56-55-3	228.29	5.6	https://arnotresearch.com/eas-e-suite/#	No identifiable ionizable groups	https://xundrug.cn/molgpka/silicopka	275.34	107.43	C18H12	Sigma	B2209-500MG	Polycyclic Aromatic Hydrocarbons
Naphthalene	91-20-3	128.17	3.3	https://arnotresearch.com/eas-e-suite/#	No identifiable ionizable groups	https://xundrug.cn/molgpka/silicopka	6.01	23.1	C10H8	Sigma	147141-25G
Fluoranthene	206-44-0	202.26	5.16	https://arnotresearch.com/eas-e-suite/#	No identifiable ionizable groups	https://xundrug.cn/molgpka/silicopka	141.69	75.34	C16H10	Sigma	F807-5G
Benzo(b)fluoranthene	205-99-2	252.32	5.78	https://arnotresearch.com/eas-e-suite/#	No identifiable ionizable groups	https://xundrug.cn/molgpka/silicopka	372.83	120.38	C20H12	Sigma	275336-25MG
Acenaphthene	83-32-9	154.21	3.92	https://arnotresearch.com/eas-e-suite/#	No identifiable ionizable groups	https://xundrug.cn/molgpka/silicopka	14.63	40.53	C12H10	Sigma	215376-1G
DDT, P,P'-	50-29-3	354.48	6.91	https://arnotresearch.com/eas-e-suite/#	NA		3409.93	187.76	C14H9Cl5	Sigma	31041-100MG	Pesticides
Dieldrin	60-57-1	380.91	5.117	https://arnotresearch.com/eas-e-suite/#	-4.2	http://www.t3db.ca/	132.92	71.75	C12H8Cl6O	Sigma	33491-100MG-R
Aldrin	309-00-2	364.9	6.5	https://arnotresearch.com/eas-e-suite/#	NA		1448.63	167.56	C12H8Cl6	Sigma	36666-25MG
Heptachlor	76-44-8	373.32	6.1	https://arnotresearch.com/eas-e-suite/#	NA		669.05	143.64	C10H5Cl7	Chem Srvc	N-12147-100MG
Hexachlorocyclohexane, Gamma-	58-89-9	290.83	3.72	https://arnotresearch.com/eas-e-suite/#	NA		9	40.67	C6H6Cl6	Sigma	233390-5G
Disulfoton	298-04-4	274.404	4.02	https://arnotresearch.com/eas-e-suite/#	NA		17.57	42.52	C8H19O2PS3	Sigma	45460-250MG
Endrin	72-20-8	380.907	5.45 (predicted)	https://arnotresearch.com/eas-e-suite/#	-4.2	http://www.t3db.ca/	217.92	95.9	C12H8Cl6O	Sigma	32014-100MG
Diazinon	333-41-5	304.34	3.81	https://arnotresearch.com/eas-e-suite/#	2.6	MacBean C, ed; e-Pesticide Manual. 15th ed., ver. 5.1, Alton, UK; British Crop Protection Council. Diazinon (CAS 333-41-5) (2008-2010)	10.84	41.54	C12H21N2O3PS	Sigma	45428-250MG
Heptachlor Epoxide	1024-57-3	389.32	4.98	https://arnotresearch.com/eas-e-suite/#	-4.2	http://www.t3db.ca/	110.61	48.75	C10H5Cl7O	Chem Srvc	N-12148-50MG
Chlorpyrifos	2921-88-2	350.57	4.96	https://arnotresearch.com/eas-e-suite/#	Practically non-dissociative by nature/-4.2	World Health Org; WHO Specifications and Evaluations for Public Health Pesticides. Chlorpyrifos (March 2009) and ChemAxon prediction [-4.2]	108.83	61.72	C9H11Cl3NO3PS	Sigma	45395-100MG
Ethion	563-12-2	384.48	5.07	https://arnotresearch.com/eas-e-suite/#	No identifiable ionizable groups	https://xundrug.cn/molgpka/silicopka	125.65	68.97	C9H22O4P2S4	Sigma	45477-250MG
Azinphos-Methyl	86-50-0	317.32	2.75	https://arnotresearch.com/eas-e-suite/#	-3.8	http://www.t3db.ca/	1.74	22.23	C10H12N3O3PS2	Sigma	45333-250MG
Parathion	56-38-2	291.26	3.83	https://arnotresearch.com/eas-e-suite/#	-9.7	http://www.t3db.ca/	11.49	41.05	C10H14NO5PS	Chem Srvc	N-12819-100MG
Trifluralin	1582-09-8	335.28	5.34	https://arnotresearch.com/eas-e-suite/#	-1	http://www.t3db.ca/	185.1	87.51	C13H16F3N3O4	Sigma	32061-250MG
DDD, P,P'-	72-54-8	320.04	6.12	https://arnotresearch.com/eas-e-suite/#	NA		686.13	146.7	C14H10Cl4	Sigma	35486-250MG
Endosulfan	115-29-7	406.9	3.83	https://arnotresearch.com/eas-e-suite/#	[-5.5] (pKa reported on beta endosulfan)	http://www.t3db.ca/	11.94	39.51	C9H6Cl6O3S	Sigma	32015-250MG
Methoxychlor	72-43-5	345.65	5.08	https://arnotresearch.com/eas-e-suite/#	-4.5	http://www.t3db.ca/	126.69	70.01	C16H15Cl3O2	Sigma	36161-100MG
2,4-dinitrophenol	51-28-5	184.11	1.67	https://arnotresearch.com/eas-e-suite/#	4.09	Pearce PJ, Simkins RJJ; Can J Chem 46: 241-8 (1968)	1.05	3.73	C6H4N2O5	Sigma	34334-250MG
Dicofol	115-32-2	370.48	5.02	https://arnotresearch.com/eas-e-suite/#	-4.5	http://www.t3db.ca/	117.19	65.87	C14H9Cl5O	Sigma	36677-100MG-R
DDT, O,P'-	789-02-6	354.49	6.79 (predicted)	https://arnotresearch.com/eas-e-suite/#	NA		Same values as DDT, P,P'-	Same values as DDT, P,P'-	C14H9Cl5	Chem Srvc	N-12708-50MG
Di-N-Butyl Phthalate	84-74-2	278.35	4.61	https://arnotresearch.com/eas-e-suite/#	-6.7	http://www.t3db.ca/	70.66	41.43	C16H22O4	Sigma	18281-50MG	Phthalate
Di(2-ethylhexyl)phthalate	117-81-7	390.56	7.525	https://arnotresearch.com/eas-e-suite/#	-6.7	http://www.t3db.ca/	13108.7	205.34	C24H38O4	Sigma	36735-1G
a A publication or web-based tool-derived prediction (URLs of the origin are listed)
b These values were derived using the Exposure And Safety Estimation (EAS-E) Suite platform [https://arnotresearch.com/eas-e-suite/]
c Chemical class definitions are explained in Ford et al Toxics . 2022 Aug 1;10(8):441. doi: 10.3390/toxics10080441

## Sheet: B-Mixture concentrations (uM)
Index	Chemical	AC50-L	AC50-H	POD-L	POD-H	Expo-L	Expo-H	RFD-L	RFD-H
1	Benz(a)anthracene	0.0181	112	1	100	3.61e-07	0.000114243	2.89e-06	0.00327436
2	Naphthalene	0.00233	144	564.259	2739.45	0.000585717	0.157808	0.158946	0.771677
3	Fluoranthene	0.0779	164	157.414	1015.67	1.21e-06	0.000354674	0.0508532	0.247591
4	p,p'-DDT	0.000479	253	0.00725045	0.0321568	1.77e-08	4.73e-06	7.25e-05	0.000321568
5	Dieldrin	0.0406	169	0.54445	5.26291	1.4e-05	0.00471558	0.0054445	0.0526291
6	Aldrin	0.912	253	9.60126	299.568	1.01e-05	0.00363803	0.00238628	0.0169737
7	Heptachlor	5.05	164	0.0218881	0.0492708	1.75e-08	2.11e-06	7.3e-05	0.000164236
8	Lindane	5.68	116	1	100	6.32e-06	0.00519592	5.24e-06	0.0089029
9	Disulfoton	5.87	81.8	0.0590265	0.549537	1.22e-07	8.46e-05	5.9e-05	0.000549537
10	Endrin	0.219	64.9	9.60126	299.568	2.05e-05	0.0110974	0.0054445	0.0526291
11	Diazinon	0.0616	118	0.0338929	0.505735	1.73e-07	0.000160824	0.000338929	0.00505735
12	Heptachlor epoxide	1.67	107	0.0218881	0.0492708	1.75e-08	2.11e-06	7.3e-05	0.000164236
13	Pentachlorophenol	0.993	164	0.304252	7.03312	1.72e-06	5.16e-06	0.00779786	0.0234437
14	Dibutyl phthalate	0.0102	72.4	34.8952	351.883	2.56e-05	0.00444869	0.0319486	0.0833089
15	Chlorpyrifos	2.35	164	0.206298	2.04967	1.58e-07	9.5e-05	0.00206298	0.0204967
16	Di(2-ethylhexyl) phthalate	0.37	67.2	34.8952	351.883	2.56e-05	0.00444869	0.0319486	0.0833089
17	2,4,6-Trichlorophenol	0.808	316	11.5355	64.6774	3.6e-08	1.73e-05	0.00384518	0.0215591
18	Ethion	0.163	285	0.0781195	0.880081	1.84e-07	0.000136941	0.000781195	0.00880081
19	Azinphos-methyl	0.0942	253	0.0282547	0.0638165	3.85e-09	7.07e-07	0.000284444	0.000642448
20	2,4,5-Trichlorophenol	0.552	133	665.127	7335.14	8.18e-08	9.54e-05	0.665127	7.33514
21	Parathion	0.1	81.8	0.124429	1.28979	1.1e-06	0.00067198	0.000410615	0.00425629
22	Benzo(b)fluoranthene	0.004	253	157.414	1015.67	8.3e-07	0.000404751	8.9e-06	0.0129301
23	Trifluralin	0.0946	113	173.984	1486.58	0.000364207	0.194642	1.73984	14.8658
24	Acenaphthene	2.45	78.1	534.118	2973.79	1.81e-07	3.42e-05	0.207155	0.646515
25	p,p'-DDD	0.981	133	0.00725045	0.0321568	4.33e-06	0.000533764	0.000195797	0.0504065
26	Benzidine	3.11	632	2.66544	8.14753	1.44e-06	0.000395306	0.0029616	0.00905281
27	Endosulfan	0.164	253	83.3342	1791.46	2.6e-05	0.0167759	1.1468	10.674
28	Methoxychlor	0.476	181	0.983515	6.4379	2.1e-08	1.02e-05	0.000981551	0.00642505
29	2,4-Dinitrophenol	0.0944	122	155.168	439.489	4.8e-06	0.000703183	0.155168	0.439489
30	2,4-Dinitrotoluene	4.85	28.3	13.9219	96.1296	8.07e-07	0.000184436	0.0444733	0.120154
31	Dicofol	0.634	117	0.428108	5.1148	4.14e-07	0.000223346	0.00428108	0.051148
32	p-Cresol	0.156	25.3	49.3945	609.661	1.78e-06	0.000229172	1.02e-05	0.00677401
33	o,p'-DDT	0.105	112	0.00725045	0.0321568	1.48e-08	4.96e-06	7.25e-05	0.000321568
34	2-Methyl-4,6-dinitrophenol	0.00223	164	13.9219	96.1296	5.35e-05	0.0446951	0.0595455	0.659706
35	1,2,3-Trichlorobenzene	0.00215	15.5	11.5355	64.6774	1.16e-06	0.000452098	0.00423474	0.0242737
36	Lead nitrate	1	100	0.0723938	0.0723938	0.0723938	0.0723938	0.0723938	0.0723938
37	Cadmium chloride	5	100	0.04448	0.04448	0.04448	0.04448	0.04448	0.04448
38	Zinc chloride	1	100	76.9231	76.9231	76.9231	76.9231	76.9231	76.9231
39	Mercuric chloride	0.126	126	0.00997009	0.00997009	0.00997009	0.00997009	0.00997009	0.00997009
40	Potassium chromate (VI)	1	100	1.92322	1.92322	1.92322	1.92322	1.92322	1.92322
41	Cobalt chloride	1	100	0.0339386	0.0339386	0.0339386	0.0339386	0.0339386	0.0339386
42	Nickel chloride	1	100	0.425945	0.425945	0.425945	0.425945	0.425945	0.425945

## Sheet: C-Mixture fractions
Index	Chemical	AC50-L	AC50-H	POD-L	POD-H	Expo-L	Expo-H	RFD-L	RFD-H
1	Benz(a)anthracene	0.000374805	0.0179594	0.000361393	0.00468419	4.54464e-09	1.43009e-06	3.45006e-08	2.82904e-05
2	Naphthalene	4.82484e-05	0.0230906	0.203919	0.128321	7.37361e-06	0.00197543	0.00189749	0.00666728
3	Fluoranthene	0.00161311	0.0262976	0.0568881	0.0475761	1.52327e-08	4.43978e-06	0.000607082	0.00213918
4	p,p'-DDT	9.91887e-06	0.0405689	2.62026e-06	1.50629e-06	2.22826e-10	5.92098e-08	8.65499e-07	2.77835e-06
5	Dieldrin	0.000840723	0.0270994	0.00019676	0.000246525	1.76247e-07	5.90293e-05	6.4996e-05	0.000454715
6	Aldrin	0.0188852	0.0405689	0.00346982	0.0140324	1.27149e-07	4.55406e-05	2.84872e-05	0.000146653
7	Heptachlor	0.104573	0.0262976	7.9102e-06	2.30794e-06	2.20308e-10	2.64128e-08	8.71468e-07	1.419e-06
8	Lindane	0.117618	0.0186008	0.000361393	0.00468419	7.95627e-08	6.50422e-05	6.25547e-08	7.6921e-05
9	Disulfoton	0.121553	0.0131168	2.13317e-05	2.57414e-05	1.53586e-09	1.05902e-06	7.04337e-07	4.748e-06
10	Endrin	0.00453493	0.0104068	0.00346982	0.0140324	2.58075e-07	0.000138916	6.4996e-05	0.000454715
11	Diazinon	0.00127558	0.0189215	1.22487e-05	2.36896e-05	2.1779e-09	2.01318e-06	4.04611e-06	4.36955e-05
12	Heptachlor epoxide	0.0345814	0.0171576	7.9102e-06	2.30794e-06	2.20308e-10	2.64128e-08	8.71468e-07	1.419e-06
13	Pentachlorophenol	0.0205625	0.0262976	0.000109955	0.000329445	2.16531e-08	6.45925e-08	9.30903e-05	0.000202554
14	Dibutyl phthalate	0.000211216	0.0116094	0.0126109	0.0164829	3.22279e-07	5.56884e-05	0.0003814	0.000719788
15	Chlorpyrifos	0.0486625	0.0262976	7.45546e-05	9.60103e-05	1.98907e-09	1.1892e-06	2.46277e-05	0.000177091
16	Di(2-ethylhexyl) phthalate	0.00766176	0.0107756	0.0126109	0.0164829	3.22279e-07	5.56884e-05	0.0003814	0.000719788
17	2,4,6-Trichlorophenol	0.0167316	0.0506711	0.00416885	0.00302961	4.53205e-10	2.1656e-07	4.59034e-05	0.000186271
18	Ethion	0.00337531	0.0457002	2.82318e-05	4.12247e-05	2.31638e-09	1.71422e-06	9.32585e-06	7.60389e-05
19	Azinphos-methyl	0.00195064	0.0405689	1.0211e-05	2.98929e-06	4.84678e-11	8.85018e-09	3.39567e-06	5.55075e-06
20	2,4,5-Trichlorophenol	0.0114305	0.0213267	0.240372	0.343592	1.02978e-09	1.19421e-06	0.00794023	0.0633755
21	Parathion	0.00207075	0.0131168	4.49677e-05	6.04161e-05	1.38479e-08	8.4118e-06	4.90189e-06	3.67743e-05
22	Benzo(b)fluoranthene	8.28298e-05	0.0405689	0.0568881	0.0475761	1.04489e-08	5.06664e-06	1.06248e-07	0.000111716
23	Trifluralin	0.00195892	0.0181197	0.0628766	0.0696341	4.58502e-06	0.00243652	0.0207701	0.12844
24	Acenaphthene	0.0507333	0.0125235	0.193026	0.139298	2.27862e-09	4.28113e-07	0.002473	0.00558589
25	p,p'-DDD	0.020314	0.0213267	2.62026e-06	1.50629e-06	5.45105e-08	6.68162e-06	2.33741e-06	0.000435512
26	Benzidine	0.0644002	0.101342	0.000963269	0.000381646	1.81282e-08	4.94841e-06	3.53553e-05	7.82162e-05
27	Endosulfan	0.00339602	0.0405689	0.0301164	0.0839156	3.27315e-07	0.000209999	0.0136904	0.0922229
28	Methoxychlor	0.00985675	0.0290236	0.000355435	0.000301564	2.6437e-10	1.27683e-07	1.17177e-05	5.55124e-05
29	2,4-Dinitrophenol	0.00195478	0.0195629	0.0560767	0.0205865	6.04274e-08	8.8024e-06	0.00185239	0.00379719
30	2,4-Dinitrotoluene	0.100431	0.00453795	0.00503127	0.0045029	1.01594e-08	2.30876e-06	0.000530919	0.00103813
31	Dicofol	0.0131285	0.0187611	0.000154715	0.000239587	5.21186e-09	2.79583e-06	5.11072e-05	0.000441919
32	p-Cresol	0.00323036	0.00405689	0.0178508	0.0285577	2.24085e-08	2.86876e-06	1.21767e-07	5.85274e-05
33	o,p'-DDT	0.00217428	0.0179594	2.62026e-06	1.50629e-06	1.86318e-10	6.20889e-08	8.65499e-07	2.77835e-06
34	2-Methyl-4,6-dinitrophenol	4.61776e-05	0.0262976	0.00503127	0.0045029	6.73514e-07	0.000559491	0.000710849	0.00569986
35	1,2,3-Trichlorobenzene	4.4521e-05	0.00248545	0.00416885	0.00302961	1.46033e-08	5.65933e-06	5.0554e-05	0.000209725
36	Lead nitrate	0.0207075	0.0160351	2.61626e-05	3.39107e-06	0.000911369	0.000906221	0.000864232	0.000625482
37	Cadmium chloride	0.103537	0.0160351	1.60747e-05	2.08353e-06	0.000559961	0.000556798	0.000530999	0.000384307
38	Zinc chloride	0.0207075	0.0160351	0.0277994	0.00360323	0.968388	0.962918	0.918302	0.664615
39	Mercuric chloride	0.00260914	0.0202043	3.60312e-06	4.67018e-07	0.000125514	0.000124805	0.000119022	8.61415e-05
40	Potassium chromate (VI)	0.0207075	0.0160351	0.000695039	9.00876e-05	0.0242116	0.0240748	0.0229593	0.0166167
41	Cobalt chloride	0.0207075	0.0160351	1.22651e-05	1.58975e-06	0.000427254	0.000424841	0.000405156	0.000293229
42	Nickel chloride	0.0207075	0.0160351	0.000153933	1.99521e-05	0.00536224	0.00533195	0.0050849	0.00368016
