# Supplementary material for: Cumulative Risk Meets Inter-Individual Variability: Probabilistic Concentration Addition of Complex Mixture Exposures in a Population-Based Human In Vitro Model
Source: Toxics. 2022 Sep 20;10(10):549. doi: 10.3390/toxics10100549 (PMC9611413; doi:10.3390/toxics10100549)
Supplement: Supplementary file 1 [file toxics-10-00549-s001.zip › Supplemental Table S2 - LAI for all phenotypes.csv]

	group	log10(LAI).2.5%	log10(LAI).25%	log10(LAI).50%	log10(LAI).75%	log10(LAI).97.5%
1	LCL (CA-Default) Viability (TDVF01)	-1.176580437	-0.75578255	-0.520675792	-0.232477698	-0.045567948
2	LCL (CA-LNSum) Viability (TDVF01)	-1.335518708	-0.99277386	-0.796188514	-0.568558189	-0.313592813
3	LCL (CA-Indiv) Viability (TDVF01)	-1.318650607	-0.900314658	-0.608316617	-0.440603699	-0.194825741
4	LCL (CA-Default) Viability (Sens01)	-1.484618434	-1.058169031	-0.441067957	-0.110749842	0.429483761
5	LCL (CA-LNSum) Viability (Sens01)	-1.794431955	-1.138541029	-0.769451496	-0.415205482	0.086793949
6	LCL (CA-Indiv) Viability (Sens01)	-1.62287096	-1.143243638	-0.594770264	-0.181671658	0.171766595
7	LCL (CA-Default) Viability (Median)	-1.060099898	-0.50492419	-0.369753153	0.008984676	0.246975093
8	LCL (CA-LNSum) Viability (Median)	-0.762796523	-0.4174583	-0.22998147	0.115091393	0.434446167
9	LCL (CA-Indiv) Viability (Median)	-0.957404823	-0.41062447	-0.258507799	0.07814162	0.448117356
10	iCell Neurons Total Process	-0.899523621	0.078758804	0.558333505	0.791744872	1.598146259
11	iCell Neurons Total Outgrowth	-0.722043091	0.132203583	0.416234507	0.703140218	1.243175912
12	iCell Neurons Total Cells Body Area	-0.964028888	-0.020433122	0.60409806	0.866551321	1.724149171
13	iCell Neurons Total Branches	-0.57594989	0.120670754	0.392562274	0.671171588	1.3431951
14	iCell Neurons Mitochondrial Integrity	-1.447957541	-0.047125262	0.262269233	0.622397672	1.257626049
15	iCell Neurons Mean Outgrowth	-1.247854879	-0.010155842	0.289726438	0.559941676	0.984430145
16	iCell Neurons Cytoplasmic Integrity	-0.938907782	-0.050259776	0.385869243	0.694256242	1.467605033
17	iCell Neurons Cell with Significant Growth	-0.993079026	-0.025896242	0.508284069	0.758918019	1.600945907
18	iCell Neurons ATP	-0.262986674	0.043276841	0.333606746	0.817447363	1.392183631
19	iCell Neurons Cell Number	-0.975478326	-0.055387442	0.477930853	0.697898163	1.432193258
20	HUVECs Total Tube Length	-2.087072431	0.301753199	0.724863259	1.233527501	2.071245809
21	HUVECs Total Tube Area	-2.047799124	0.264222089	0.688957468	1.190750576	2.028242168
22	HUVECs Nuclei Mean Area	-0.193145648	-0.095985355	0.068629789	1.075354531	1.974495344
23	HUVECs Mitochondrial Integrity	0.298111231	0.836474627	1.109707423	1.40584237	2.80318969
24	HUVECs Mitochondrial Intensity	-1.663309721	-0.080945485	0.060445031	0.54555185	1.162821385
25	HUVECs Mean Tube Length	-1.799007367	-0.34168794	-0.060638586	0.315910775	0.895767264
26	HUVECs Cytoplasmic Integrity	-0.843884456	0.41048834	0.730313452	1.143871669	1.741163796
27	HUVECs Cell Number	0.127709949	0.681734951	1.145248162	2.195595462	3.447690315
28	iCell Hepatocytes Nuclei Mean Area	-0.120523354	0.826965004	1.360871786	1.836188891	2.797499218
29	iCell Hepatocytes Mitochondrial Integrity	-0.152932817	0.082047533	0.387317238	0.946037633	3.687847854
30	iCell Hepatocytes Mitochondrial Intensity	-1.562137821	-0.897746119	-0.333299027	1.620795628	2.706983603
31	iCell Hepatocytes All Cell Mean Area	-1.312592008	-0.767266566	-0.25772404	1.258748444	2.719056029
32	iCell Hepatocytes Cell Number	-0.106986	0.368310166	0.524182242	1.037670034	5.009772131
33	iCell Endothelial cells Total Tube Length	-2.816055053	-0.201246923	0.489765343	0.894687454	1.595716298
34	iCell Endothelial cells Total Tube Area	-3.007430431	-0.246461564	0.496047563	0.862415243	1.632815548
35	iCell Endothelial cells Nuclei Mean Area	-0.031026587	0.614642447	0.923521222	1.395719142	1.931487738
36	iCell Endothelial cells Mitochondrial Integrity	-1.334898851	0.366071999	0.616527504	0.811631918	1.638780936
37	iCell Endothelial cells Mitochondrial Intensity	-0.228123335	0.304814146	0.69883212	1.09709273	1.921156833
38	iCell Endothelial cells Mean Tube Length	-1.902105385	-0.556024377	-0.260143434	0.533406489	1.729343201
39	iCell Endothelial cells Cytoplasmic Integrity	-1.921194963	-0.05527155	0.232160594	0.717309784	1.877752384
40	iCell Endothelial cells Cell Number	-1.818917907	0.025876897	0.300214601	0.744778604	1.397307685
41	iCell Cardiomyocytes Peak Rise time - 90 min	-1.09657543	0.142377928	0.325887152	0.561269604	1.362227835
42	iCell Cardiomyocytes Peak Rise time - 15 min	-1.220778538	-0.145792615	0.174842242	0.441322671	1.33240746
43	iCell Cardiomyocytes Peak Width - 90 min	-0.906060448	0.055377501	0.294586132	0.473963972	1.532519965
44	iCell Cardiomyocytes Peak Width - 15 min	-0.946974208	-0.180035751	0.228801212	0.507795157	1.528104688
45	iCell Cardiomyocytes Peak Spacing - 90 min	-1.005255079	0.016826404	0.45533273	1.154932983	1.772749417
46	iCell Cardiomyocytes Peak Spacing - 15 min	-1.031200161	-0.065151651	0.254857526	0.901786107	1.738261915
47	iCell Cardiomyocytes Peak Amplitude - 90 min	-1.196501581	-0.093989021	0.10844609	0.359689274	1.131370557
48	iCell Cardiomyocytes Peak Amplitude - 15 min	-1.255494694	-0.033614971	0.100316179	0.256728269	1.203998099
49	iCell Cardiomyocytes Mitochondrial Integrity	-0.998145039	-0.38963884	0.388210086	0.864748869	1.722273666
50	iCell Cardiomyocytes Decay to Rise Ratio - 90 min	-0.928958401	0.160696877	0.459355055	0.845348236	1.533151008
51	iCell Cardiomyocytes Decay to Rise Ratio - 15 min	-1.025045952	-0.143256541	0.224498643	0.614324202	1.579821902
52	iCell Cardiomyocytes Peak Decay time - 90 min	-0.863115881	0.027789586	0.28516773	0.491579025	1.581329755
53	iCell Cardiomyocytes Peak Decay time - 15 min	-0.919737297	-0.134079906	0.259942635	0.523676667	1.597424453
54	iCell Cardiomyocytes Beats Per Minute - 90 min	-0.945497147	0.035073942	0.625225916	1.413762605	2.443014261
55	iCell Cardiomyocytes Beats Per Minute - 15 min	-1.42811365	-0.458171304	-0.166625727	0.26872361	1.12706727
56	iCell Cardiomyocytes Cell Number	-0.642287014	0.015382653	0.507272523	1.160594738	2.87681664
